# Supplementary material for: Breast pericytes: a newly identified driver of tumor cell proliferation
Source: Front Oncol. 2024 Dec 17;14:1455484. doi: 10.3389/fonc.2024.1455484 (PMC11685225; doi:10.3389/fonc.2024.1455484)
Supplement: Supplementary file 1 [file Table1.xls]

## Sheet: Supplementary_Table1
	p_val	avg_log2FC	pct.1	pct.2	p_val_adj
MMP2	0	-7.51167	0.03	0.971	0
PDPN	0	-9.14699	0.004	0.865	0
CLMP	0	-5.88308	0.023	0.825	0
CXCL1	0	-6.22291	0.085	0.78	0
SERPINE2	0	-4.95142	0.115	0.776	0
S100A16	0	-6.47216	0.011	0.627	0
PTGS2	0	-4.93597	0.065	0.672	0
MMP3	0	-9.05866	0.117	0.723	0
PID1	0	-6.78033	0.01	0.612	0
BASP1	0	-4.43324	0.06	0.654	0
RSPO3	0	-6.79438	0.014	0.588	0
CTHRC1	0	-5.17779	0.051	0.583	0
MMP10	0	-8.62807	0.027	0.557	0
CSF3	0	-6.04252	0.037	0.563	0
KCNK1	0	-6.67583	0.008	0.51	0
TWIST2	0	-3.84272	0.059	0.557	0
BICC1	0	-4.91604	0.02	0.51	0
CTSK	0	-5.526	0.022	0.508	0
TNFAIP6	3.67793888719766e-299	-4.64033	0.433	0.987	6.69237759914486e-295
MEG3	3.36949838398327e-274	-2.67046	0.144	0.785	6.13113925949596e-270
MME	3.76321239019167e-199	-2.75739	0.123	0.621	6.84754126519277e-195
NINJ1	3.99750552544876e-197	-2.66112	0.287	0.871	7.27386105410657e-193
MALAT1	3.86766943448958e-181	1.59757	0.999	1	7.03761130299725e-177
PTGES	1.50984276719657e-170	-2.80031	0.282	0.794	2.74730989919089e-166
FST	9.82958942218682e-170	-3.21818	0.131	0.592	1.78859209126111e-165
SH3BP5	3.34645913755813e-151	-2.21134	0.121	0.563	6.08921704670077e-147
IL6	9.36808330923196e-151	-2.58518	0.485	0.929	1.70461643894785e-146
DRAM1	4.1720037859836e-149	-2.52813	0.119	0.543	7.59137808897576e-145
ARSG	6.7250315089545e-148	-2.80716	0.276	0.752	1.22368673336936e-143
UAP1	3.64165281327946e-144	-2.52576	0.178	0.641	6.6263514590433e-140
KAZN	1.4863215887007e-143	-2.51979	0.106	0.508	2.7045107627998e-139
THBS2	4.71777972421432e-135	-2.27271	0.19	0.674	8.58447198618038e-131
CD47	1.90548137837157e-129	-2.29265	0.117	0.514	3.4672139160849e-125
SAT1	1.06400065497297e-128	-1.62646	0.846	0.982	1.93605559178881e-124
SLC39A14	2.50418516251094e-127	-1.86116	0.341	0.829	4.5566153217049e-123
COL4A1	6.64998004675122e-124	1.98363	0.922	0.707	1.21003036930685e-119
CCDC80	2.83234870734092e-122	-2.55533	0.124	0.51	5.15374170787754e-118
NEAT1	4.79421386812836e-122	1.81183	0.99	0.953	8.72355155444637e-118
CHIC2	6.03759089570898e-116	-1.9848	0.201	0.645	1.09860003938321e-111
RND3	1.1048398525354e-110	-1.78837	0.44	0.867	2.01036659567341e-106
TIMP1	4.17476822848857e-110	-2.62054	0.715	0.938	7.59640826855781e-106
TFPI	6.2769103704372e-110	1.46582	0.941	0.816	1.14214661100475e-105
SRGN	1.31794956169922e-106	3.00869	0.752	0.275	2.3981410224679e-102
COL4A2	2.24271381436048e-104	1.99995	0.853	0.57	4.08084205661034e-100
EDNRB	1.5345631438341e-101	1.52843	0.929	0.787	2.79229109652053e-97
NDUFA4	8.45708411733332e-97	-1.69294	0.192	0.608	1.53885102598997e-92
FCGRT	9.53908620385155e-86	-1.7965	0.172	0.541	1.73573212565283e-81
HIPK2	2.44815887947632e-85	2.74993	0.693	0.293	4.45466989709512e-81
EPS8	3.97181904237869e-85	2.63753	0.712	0.322	7.22712192951227e-81
APLP2	7.27394743578264e-85	-1.50658	0.386	0.816	1.32356747541501e-80
SGIP1	4.76467640916733e-82	2.44246	0.708	0.304	8.66980519412087e-78
KDM7A	2.39576559585842e-81	-1.66832	0.275	0.678	4.35933507822399e-77
TNFAIP2	2.38421107745446e-79	-1.80721	0.217	0.594	4.33831047653614e-75
PKM	5.15040007580114e-79	-1.1238	0.666	0.936	9.37166797792775e-75
PDIA3	1.94448217052716e-77	-1.29137	0.623	0.905	3.53817975749122e-73
C11orf96	2.7565323380915e-77	1.09691	0.986	0.973	5.0157862423913e-73
NNMT	7.42192756967926e-77	-1.59022	0.46	0.825	1.35049394057884e-72
LHFPL2	1.05842201669565e-76	-1.77448	0.247	0.621	1.9259047015794e-72
CD63	1.83927836618683e-76	-0.740274	0.909	0.984	3.34675091511356e-72
MIR4435-2HG	2.41395819201013e-75	3.23871	0.628	0.211	4.39243832618163e-71
MANF	3.37456863573212e-75	-1.63447	0.285	0.672	6.14036508957817e-71
PPIB	5.79601944979989e-72	-1.00808	0.772	0.969	1.05464369908559e-67
S100A11	7.29621602988238e-72	-0.973095	0.805	0.953	1.3276194687974e-67
DNAJC3	1.09887393110075e-71	-1.61883	0.256	0.636	1.99951100503092e-67
PLAUR	2.46372534366297e-71	-1.58432	0.358	0.736	4.48299463532913e-67
EGFR	9.49905598435632e-71	-1.62454	0.182	0.528	1.72844822691348e-66
MMP14	4.35069787400955e-67	-1.38325	0.376	0.761	7.91652985154778e-63
HSP90B1	4.40962825149556e-67	-1.12926	0.759	0.967	8.02375956642133e-63
PLIN2	2.59850954570996e-66	1.47875	0.932	0.889	4.72824796937385e-62
DNAJB9	8.19135533610435e-66	-1.40833	0.376	0.745	1.49049901695755e-61
DLC1	8.44231852345575e-65	2.59488	0.625	0.259	1.53616427852801e-60
ABCC9	3.68678179368626e-64	3.90851	0.507	0.106	6.70846815179152e-60
MT-ND5	3.18360673181871e-63	-0.836983	0.933	0.982	5.79289080921733e-59
PDGFRB	9.10472581387525e-63	1.94621	0.712	0.388	1.65669590909274e-58
FAM3C	1.23029925407153e-62	-1.23835	0.34	0.725	2.23865252270855e-58
ATP2B1	2.06589371545144e-62	-1.36095	0.324	0.69	3.75910020463544e-58
MEDAG	1.86185785374319e-61	-1.30176	0.486	0.818	3.3878365506711e-57
ADAMTS9	1.94229455735842e-61	2.8226	0.576	0.202	3.53419917656938e-57
MLEC	1.32826128110712e-60	-1.37182	0.185	0.512	2.41690422710251e-56
MCL1	2.03534224803209e-60	-1.36291	0.444	0.787	3.70350875451919e-56
CALR	1.48396346081004e-59	-1.28611	0.512	0.836	2.70021991328996e-55
LRRFIP1	7.100881418298e-58	1.25466	0.848	0.714	1.2920763828735e-53
MT2A	2.34136557978926e-57	-1.10681	0.975	0.996	4.26034880898453e-53
SDC2	1.04992778377659e-56	2.16338	0.637	0.341	1.91044859535988e-52
DNAJB11	1.12191652980213e-56	-1.48412	0.227	0.561	2.04143931762796e-52
MGP	1.15419884227171e-56	-2.36055	0.206	0.508	2.10018021339761e-52
MYDGF	3.83821792311924e-56	-1.07027	0.48	0.825	6.98402133290777e-52
CREG1	5.38580916141649e-55	-1.42791	0.306	0.639	9.80001835011344e-51
SSR2	6.81607457525678e-55	-1.04849	0.565	0.885	1.24025292971372e-50
AKAP12	1.02945900172773e-54	1.90081	0.758	0.539	1.87320359954378e-50
EPAS1	1.41829841042065e-54	1.90539	0.671	0.412	2.58073578760141e-50
AZIN1	3.7468796572443e-54	-1.20969	0.199	0.519	6.81782222432173e-50
PRKG1	5.78723365606071e-54	2.84049	0.521	0.175	1.05304503605681e-49
CAV1	8.46372609449991e-54	1.44022	0.691	0.33	1.5400596001552e-49
NFIB	2.23661487659491e-53	1.92816	0.67	0.373	4.0697444294521e-49
IL32	2.25622149117486e-53	-1.00345	0.545	0.867	4.10542062534178e-49
NPC2	6.44090454094319e-53	-1.27466	0.347	0.687	1.17198699027002e-48
LMAN2	1.56065768035679e-52	-1.24676	0.268	0.605	2.83977271517722e-48
HLA-B	1.96872027008847e-52	1.03941	0.901	0.882	3.58228340345298e-48
MAP1B	2.6348273709814e-52	1.63053	0.732	0.466	4.79433188423776e-48
CYTOR	3.34258121657099e-52	2.80723	0.534	0.186	6.08216078167258e-48
SPCS2	9.66823111764347e-52	-1.01833	0.644	0.891	1.75923133416641e-47
COL6A2	2.69782680638364e-51	1.26753	0.897	0.818	4.90896565689567e-47
BNIP3	3.73185395258347e-51	-1.08644	0.505	0.809	6.79048145212088e-47
HSPA5	7.55557975415054e-51	-0.696788	0.635	0.891	1.37481329206523e-46
TMBIM4	6.79117229836563e-50	-1.09137	0.352	0.705	1.23572171141061e-45
CTSD	6.90437963042708e-50	2.02125	0.64	0.392	1.25632091755251e-45
SERPING1	3.50250108997626e-49	-1.36807	0.336	0.65	6.37315098332081e-45
CXCL3	4.05738287464514e-49	-0.956267	0.756	0.929	7.38281387870429e-45
DDOST	4.72156707336457e-49	-1.28144	0.203	0.51	8.59136344669418e-45
IGFBP7	2.06539392509425e-48	1.16346	0.857	0.714	3.75819078610149e-44
COL6A1	3.73779794238797e-48	1.63117	0.744	0.552	6.80129713596915e-44
MEIS2	8.09277685024545e-48	-1.09164	0.307	0.647	1.47256167567066e-43
TMSB10	3.81672144455728e-47	-1.00475	0.78	0.933	6.94490634051644e-43
S100A6	4.10423340170149e-46	-1.26117	0.626	0.867	7.46806309773603e-42
PDIA6	5.92807104037139e-46	-1.05546	0.437	0.763	1.07867180650598e-41
DCN	1.16432791933188e-45	-2.46424	0.227	0.508	2.1186110820163e-41
RCN3	2.50568872737335e-45	-1.00786	0.271	0.605	4.55935120832854e-41
FMNL2	2.62866618299434e-45	-1.08194	0.232	0.528	4.78312098657651e-41
ETS1	3.40685705031116e-45	1.52482	0.702	0.501	6.19911708874618e-41
JUND	4.46832478547574e-45	0.891738	0.902	0.894	8.13056377965165e-41
EMP3	6.91540690246021e-45	-0.881608	0.636	0.891	1.25832743997166e-40
TGIF1	8.63070999412249e-45	-1.03566	0.521	0.814	1.57044399053053e-40
OSBPL8	1.92259373106982e-44	-1.04767	0.353	0.674	3.49835155305465e-40
PGM3	4.50403654706849e-44	-1.001	0.319	0.645	8.19554490104582e-40
SEC61G	2.8386850082523e-43	-0.773313	0.766	0.927	5.16527124101588e-39
HM13	6.94399887266928e-43	-0.94769	0.409	0.754	1.2635300348709e-38
SLC7A2	1.06584533702968e-42	-1.71233	0.373	0.652	1.93941217525921e-38
IER5	1.32614637792679e-42	-1.00345	0.233	0.53	2.41305594927559e-38
PDLIM4	2.6468344902747e-42	-1.16582	0.24	0.532	4.81618003850384e-38
TMED10	3.78069088867862e-42	-0.887974	0.491	0.825	6.87934514103962e-38
SSR4	6.7577142499323e-42	-0.962816	0.528	0.82	1.22963368491768e-37
HEXB	1.40728936563551e-41	-1.12954	0.248	0.552	2.56070372971037e-37
C1S	2.49159224448895e-41	-1.19448	0.404	0.698	4.53370124807209e-37
FSTL1	3.2538706437586e-41	-1.01292	0.292	0.603	5.92074302338315e-37
CLIC1	2.05674966513807e-40	0.933652	0.833	0.798	3.74246169068523e-36
SERF2	2.66140272281748e-40	0.712301	0.902	0.911	4.84268839443868e-36
NCK1	4.87974306664921e-40	-1.10142	0.23	0.517	8.8791804840749e-36
TBCA	1.11259853907454e-39	-0.742357	0.687	0.911	2.02448430170003e-35
MT-ND4L	1.19930350480022e-39	-0.753966	0.597	0.865	2.18225265733448e-35
CREB5	4.98786117688788e-39	-0.971916	0.366	0.667	9.07591219746518e-35
SUB1	6.88478462752012e-39	-0.772118	0.627	0.869	1.25275541082356e-34
AEBP1	9.11883840837091e-39	-1.05521	0.382	0.678	1.65926383678717e-34
CAV2	5.05810037609159e-38	1.84537	0.555	0.299	9.20371944433626e-34
SEC61A1	2.46090578323013e-37	-0.991909	0.288	0.583	4.47786416316555e-33
ACTG1	2.71537476803448e-37	-0.811955	0.495	0.776	4.94089592791555e-33
FNDC3A	3.64931363661204e-37	-1.01067	0.29	0.583	6.64029109317927e-33
ABCA1	2.53766268341663e-36	-0.870695	0.252	0.534	4.61753101874491e-32
CD40	3.30627421764289e-36	-1.04389	0.258	0.537	6.016096566423e-32
IL6ST	9.28540632025792e-36	1.33018	0.736	0.634	1.68957253403413e-31
SRP14	1.24302311640449e-35	-0.595056	0.839	0.958	2.26180486260961e-31
PGAM1	3.97992043492126e-35	-0.68184	0.716	0.896	7.24186322338273e-31
FOSL1	7.11239638571657e-35	-1.0772	0.373	0.647	1.29417164634499e-30
SEC61B	7.39249249064877e-35	-0.664991	0.723	0.931	1.34513793359845e-30
EIF1	1.02900544103169e-34	0.510611	0.948	0.973	1.87237830050127e-30
SSR1	1.09029613766888e-34	-0.979103	0.265	0.541	1.98390285210229e-30
MT1E	2.89203441398941e-34	-1.35257	0.433	0.687	5.26234581969513e-30
CANX	3.3498479309531e-34	-0.731441	0.625	0.894	6.09538329516225e-30
EGLN1	6.37103668997122e-34	-0.833324	0.294	0.579	1.15927383610716e-29
DNAJA1	7.73606130899737e-34	-1.09026	0.426	0.705	1.40765371578516e-29
MACF1	1.48153602743769e-33	-0.904989	0.331	0.621	2.69580295552561e-29
CKAP4	1.61411651731234e-33	-0.828502	0.31	0.596	2.93704641490153e-29
ITPRIP	2.70843544787945e-33	-0.995389	0.24	0.508	4.92826914096144e-29
VGLL4	8.85361136374011e-33	-0.922805	0.303	0.576	1.61100312374615e-28
MYO1B	9.58785182482043e-33	1.37051	0.668	0.494	1.74460551804432e-28
TMEM258	1.13508668955422e-32	-0.719905	0.637	0.871	2.06540374031286e-28
PSME2	1.56458127645311e-32	-0.916657	0.534	0.789	2.84691209063408e-28
MPZL1	1.89588091522662e-32	-0.760155	0.508	0.783	3.44974491334635e-28
MZT2B	2.22738684387973e-32	-0.976015	0.338	0.619	4.05295310112355e-28
A4GALT	2.31423464574952e-32	-0.944849	0.287	0.559	4.21098136140583e-28
SFT2D1	7.15164103773976e-32	-0.874422	0.279	0.561	1.30131260322713e-27
GSTO1	5.18135948139741e-31	-0.573275	0.806	0.94	9.42800171235073e-27
PSMB7	5.94123485506201e-31	-0.886149	0.354	0.639	1.08106709422708e-26
RPN1	7.19728225933679e-31	-0.870056	0.484	0.756	1.30961747990892e-26
HSPA8	1.58772045309163e-30	-0.929599	0.336	0.599	2.88901613644553e-26
SEPT7	2.03789603245582e-30	0.747415	0.836	0.831	3.70815562065661e-26
RPS29	4.51806644097164e-30	-0.474345	0.846	0.965	8.221073695992e-26
SPPL2A	7.21785416884287e-30	-0.739702	0.357	0.639	1.31336074456265e-25
RPS23	1.11055943107357e-29	-0.411486	0.922	0.984	2.02077394078147e-25
H3F3B	1.13164272574615e-29	0.633876	0.953	0.987	2.0591371037677e-25
BHLHE40	1.20012981643392e-29	1.53776	0.521	0.293	2.18375621398317e-25
PRKAR1A	2.38683479413352e-29	0.864839	0.849	0.876	4.34308459140535e-25
AXL	2.92169703254073e-29	1.23786	0.692	0.601	5.31631992041111e-25
CPE	2.94432286584771e-29	1.62236	0.618	0.461	5.35748988669649e-25
LGALS3	4.04693882898816e-29	-0.612703	0.746	0.925	7.36380989322686e-25
ELK3	6.61694246027892e-29	-0.726309	0.304	0.583	1.20401885007235e-24
RPL23	8.74592314068126e-29	-0.59914	0.792	0.936	1.59140817467836e-24
LAMP2	9.23578072571301e-29	-0.796156	0.323	0.599	1.68054266085074e-24
SOD2	9.29791272413041e-29	-0.475024	0.971	0.996	1.69184819928277e-24
DBI	1.0431583633165e-28	-0.823533	0.346	0.621	1.8981309578907e-24
NENF	1.52511382374454e-28	-0.726834	0.352	0.634	2.77509711368557e-24
RPL37	1.73571912064227e-28	-0.407995	0.914	0.973	3.15831451192067e-24
TPM3	1.7873768062519e-28	-0.785395	0.311	0.576	3.25231083665595e-24
GNG12	2.55119135106458e-28	-0.905497	0.315	0.574	4.6421477823971e-24
CXCL8	3.28887038044077e-28	-0.668064	0.943	0.976	5.98442854425002e-24
ARL1	6.16888296160421e-28	-0.714873	0.362	0.645	1.1224899436935e-23
MYL6	9.30914577311651e-28	0.679038	0.884	0.936	1.69389216487628e-23
CNIH1	1.08477480461647e-27	-0.736899	0.327	0.619	1.97385623448012e-23
FKBP1A	2.43263154158391e-27	0.830693	0.809	0.834	4.42641635306609e-23
ATP6V1F	2.76588743364479e-27	-0.728075	0.492	0.752	5.03280877426007e-23
SDF4	3.4851515992493e-27	-0.817839	0.309	0.57	6.34158184999402e-23
ABL1	3.54938709991832e-27	-0.722955	0.328	0.594	6.45846476701138e-23
CD55	3.64640499340174e-27	-0.908237	0.502	0.756	6.63499852599381e-23
PLEKHO1	5.32308536889235e-27	-0.623115	0.402	0.685	9.68588613723652e-23
LPP	5.36059442751619e-27	1.43996	0.586	0.419	9.75413762030847e-23
TNFRSF12A	5.75727858224713e-27	-1.57732	0.293	0.512	1.04759441082569e-22
PNPLA8	7.43739076940563e-27	-0.700403	0.534	0.789	1.35330762440105e-22
JAK1	7.9605537418624e-27	0.916156	0.764	0.698	1.44850235886928e-22
KCNQ1OT1	9.68352560363465e-27	-0.848973	0.364	0.632	1.76201431883736e-22
ATP6V0E1	1.12846951529725e-26	-0.596904	0.672	0.867	2.05336313003488e-22
MPC2	3.14667247597105e-26	-0.757125	0.428	0.69	5.72568523727693e-22
C4orf3	3.327761790619e-26	1.06106	0.735	0.69	6.05519535421034e-22
COPE	3.71796714423393e-26	-0.75808	0.395	0.678	6.76521301564806e-22
SERPINE1	5.81915266193412e-26	2.08803	0.707	0.667	1.05885301836553e-21
RCN1	6.8841234466814e-26	-0.715567	0.464	0.725	1.25263510235815e-21
LRRC59	1.23121385295502e-25	-0.810531	0.353	0.608	2.24031672683696e-21
NR3C1	1.44601436960781e-25	1.35634	0.633	0.497	2.63116774693837e-21
DERL2	2.87056590592733e-25	-0.891749	0.274	0.514	5.22328172242537e-21
SLC25A3	1.11135436880964e-24	0.837861	0.762	0.727	2.02222040948603e-20
CALD1	1.35372680717375e-24	1.2866	0.726	0.623	2.46324129833336e-20
GEM	1.36749572023854e-24	-0.541306	0.753	0.927	2.48829521254605e-20
SURF4	1.37647449713471e-24	-0.658546	0.416	0.687	2.50463299498632e-20
PRDX4	1.45947003939482e-24	-0.733177	0.435	0.698	2.65565168368282e-20
LAMA4	1.52430339336178e-24	1.71985	0.522	0.346	2.7736224545611e-20
RAB21	1.82616136047447e-24	-0.583215	0.603	0.856	3.32288321151935e-20
TMEM205	3.00386516785247e-24	-0.714304	0.354	0.608	5.46583305942435e-20
FKBP2	3.55951827327167e-24	-0.67559	0.373	0.643	6.47689945004513e-20
KCNE4	7.79116173833966e-24	1.36167	0.562	0.379	1.41767978990829e-19
KRTCAP2	1.18759642486309e-23	-0.787453	0.283	0.525	2.16095045468088e-19
CTSL	1.73173339342655e-23	-0.620831	0.843	0.947	3.15106208267894e-19
TOMM7	1.95707582526605e-23	-0.655277	0.496	0.761	3.5610951716541e-19
CYSTM1	2.51258710117973e-23	0.837311	0.738	0.641	4.57190348930663e-19
PMP22	2.7548178254349e-23	1.09308	0.614	0.461	5.01266651516134e-19
GSTP1	2.75722129128789e-23	-0.580356	0.661	0.851	5.01703986162744e-19
ROCK2	3.96305903831319e-23	1.54691	0.524	0.364	7.21118222611469e-19
RAB13	5.73691870673929e-23	-0.667282	0.519	0.763	1.04388972787828e-18
SRSF3	6.72146365783315e-23	-0.556593	0.567	0.814	1.22303752717932e-18
TMEM167A	8.88293056864819e-23	-0.676483	0.289	0.534	1.61633804627122e-18
KDSR	1.45952137527166e-22	-0.680095	0.343	0.585	2.65574509444432e-18
PAPPA	1.53052316460284e-22	-0.763694	0.417	0.676	2.78493995031132e-18
YBX3	1.6248367123721e-22	0.756754	0.839	0.823	2.95655288183227e-18
SEC11A	2.85460566010943e-22	-0.582433	0.587	0.812	5.19424045913512e-18
CNBP	7.00958020617342e-22	0.571195	0.839	0.834	1.27546321431532e-17
NCOA7	7.91704683386071e-22	-0.650228	0.293	0.523	1.44058584188929e-17
ADH5	7.96081451205975e-22	-0.698204	0.323	0.563	1.44854980861439e-17
SEC63	1.12390737090964e-21	-0.701988	0.328	0.574	2.04506185210718e-17
IGFBP4	1.17426093481324e-21	-0.700869	0.381	0.621	2.13668519698617e-17
SELENOK	1.67994386774079e-21	-0.657436	0.647	0.851	3.05682586174115e-17
WTAP	2.76766373727267e-21	-0.626832	0.693	0.874	5.03604093634135e-17
TPM4	3.67197980893194e-21	0.776495	0.799	0.796	6.68153446033256e-17
MAML2	4.13217136672682e-21	1.12537	0.639	0.517	7.51889901889612e-17
ILF2	4.22713976888891e-21	-0.630538	0.46	0.712	7.69170352347027e-17
MMADHC	5.24921261588628e-21	-0.616916	0.357	0.603	9.55146727586667e-17
PSAP	6.6461503794688e-21	-0.544285	0.683	0.891	1.20933352304814e-16
TMEM208	9.93799346970916e-21	-0.66506	0.308	0.559	1.80831729174828e-16
CAVIN1	1.09013428828456e-20	-0.779166	0.397	0.632	1.98360835096258e-16
ICAM1	1.20623692241545e-20	-0.681643	0.505	0.741	2.19486870402715e-16
RPL8	1.47223246462204e-20	0.303199	0.951	0.991	2.67887419262626e-16
UBB	2.20206090204681e-20	-0.518846	0.782	0.92	4.00687001736437e-16
HSPE1	2.48697996475493e-20	-0.70335	0.521	0.765	4.52530874386808e-16
VPS13C	2.66021087763371e-20	1.58338	0.514	0.355	4.8405197129423e-16
SRRM2	6.70897656553175e-20	0.572965	0.856	0.858	1.22076537586416e-15
TAGLN2	6.88819536040882e-20	-0.585373	0.699	0.867	1.25337602777999e-15
NFKBIA	8.11182106733854e-20	-0.43135	0.885	0.965	1.47602696141292e-15
BTG1	8.99584224551291e-20	0.645582	0.885	0.9	1.63688345499353e-15
ARF4	1.42779394324327e-19	-0.571582	0.609	0.831	2.59801385912545e-15
TPM2	1.48960648502972e-19	-0.17481	0.279	0.514	2.71048796016009e-15
PSMD8	1.49045424656519e-19	0.761908	0.768	0.78	2.71203054705002e-15
RBMX	1.68917521147737e-19	-0.498501	0.443	0.696	3.07362321480422e-15
CLEC2B	2.14019034417754e-19	-0.370655	0.644	0.858	3.89429035026544e-15
TLE4	2.23559956067147e-19	-0.613061	0.332	0.565	4.0678969605978e-15
NAMPT	2.27256579393922e-19	-0.559203	0.771	0.925	4.1351607186518e-15
TMSB4X	2.55827020123691e-19	0.973733	0.759	0.707	4.65502845817068e-15
HIF1A	3.37135480984922e-19	1.02192	0.667	0.601	6.13451721200164e-15
RPL28	3.55464547395683e-19	-0.294185	0.939	0.98	6.46803290441186e-15
CTSS	4.43431102130803e-19	-1.01644	0.381	0.594	8.06867233437208e-15
ATP13A3	7.33404032619538e-19	0.800821	0.865	0.865	1.33450197775451e-14
RPL6	7.54788160396934e-19	-0.336996	0.899	0.976	1.37341253665826e-14
EEF1B2	8.72579755132885e-19	-0.443947	0.838	0.958	1.5877461224398e-14
TRAM1	8.82383859611807e-19	-0.561097	0.436	0.674	1.60558567094964e-14
OPTN	1.05096807651041e-18	1.01929	0.625	0.508	1.91234151201834e-14
ERP44	1.07833900231347e-18	-0.62214	0.332	0.572	1.9621456486096e-14
P4HA1	1.30284125541075e-18	-0.430436	0.404	0.67	2.37064994834541e-14
EEF1A1	1.80682505844866e-18	0.263092	0.986	0.998	3.28769887635318e-14
HNRNPM	1.87781989985957e-18	-0.523015	0.489	0.721	3.41688108978447e-14
DHRS7	2.54193395983468e-18	-0.791789	0.329	0.539	4.62530303331519e-14
RPL41	2.75712381343011e-18	0.271154	0.963	0.984	5.01686249091743e-14
PGRMC1	2.76356747902079e-18	-0.765786	0.306	0.51	5.02858738482622e-14
XBP1	2.78504171176616e-18	-0.51849	0.603	0.818	5.0676618987297e-14
TANK	3.92941842553817e-18	-0.554664	0.327	0.561	7.14996976710926e-14
REEP5	4.82155797019431e-18	-0.59363	0.507	0.725	8.77330688256557e-14
ITGA5	5.00474371893996e-18	-0.435535	0.338	0.576	9.10663167098315e-14
RPL15	5.09064654793078e-18	-0.2949	0.903	0.971	9.26294045861484e-14
PHLDA1	5.25999445934766e-18	1.07375	0.617	0.492	9.57108591822901e-14
IMPAD1	6.13820522110161e-18	-0.548188	0.297	0.517	1.11690782203165e-13
IFITM3	6.28831885448331e-18	0.839405	0.752	0.738	1.14422249876178e-13
TMED7	6.46088739182654e-18	-0.566565	0.338	0.576	1.17562306981676e-13
OCIAD1	7.73567673582133e-18	-0.588569	0.37	0.596	1.40758373885005e-13
SNHG15	8.4169239430965e-18	1.26479	0.543	0.424	1.53154348068584e-13
PDCD5	1.25981939241935e-17	-0.538937	0.553	0.769	2.29236736644626e-13
PHC2	1.40916247038292e-17	-0.522376	0.623	0.818	2.56411203110876e-13
TNFAIP8	1.53651702460113e-17	-0.555401	0.345	0.561	2.79584637796422e-13
ITGB1	1.82268415454675e-17	0.556354	0.906	0.953	3.31655608761327e-13
UGCG	2.08192177874913e-17	0.772474	0.736	0.692	3.78826486861192e-13
SOX4	2.29890060734406e-17	-0.422034	0.367	0.599	4.18307954512324e-13
NFKB1	3.01359023903617e-17	-0.643968	0.387	0.599	5.48352879895022e-13
SEC22B	3.39501954074879e-17	-0.51058	0.401	0.643	6.17757755634649e-13
IMP3	4.40203093973798e-17	-0.604088	0.363	0.585	8.00993549794723e-13
SLC2A3	6.38334268927967e-17	1.01409	0.659	0.572	1.16151303574133e-12
MESD	6.45323853585319e-17	-0.615806	0.349	0.568	1.17423128398385e-12
TNFAIP3	8.30972395792582e-17	1.23235	0.648	0.603	1.51203737138418e-12
SRM	1.3036718231858e-16	-0.588409	0.334	0.539	2.37216124946888e-12
RASSF8	1.32314204278628e-16	-0.761794	0.316	0.508	2.40758926105391e-12
RPL36	1.55297743431613e-16	-0.288533	0.901	0.971	2.82579773948163e-12
PPP1R15A	2.32297869332475e-16	0.5351	0.889	0.905	4.22689203037372e-12
HLA-E	2.41969316130675e-16	-0.421229	0.822	0.936	4.40287367631375e-12
METAP2	2.75191666910335e-16	-0.507581	0.375	0.603	5.00738757110045e-12
ARL6IP1	2.91256696956655e-16	-0.561429	0.349	0.568	5.2997068578233e-12
CHMP5	4.28992312361748e-16	-0.432373	0.471	0.71	7.80594411573436e-12
RAB7A	4.3689922906794e-16	-0.465434	0.608	0.823	7.94981837212023e-12
RIPK2	4.96416736508674e-16	-0.630606	0.363	0.574	9.03279893751183e-12
EIF5	5.72058911067376e-16	-0.523502	0.505	0.727	1.0409183945782e-11
EID1	6.10652943810024e-16	-0.510385	0.479	0.696	1.11114409655672e-11
RACK1	6.81855289798968e-16	-0.286653	0.916	0.969	1.2407038853182e-11
JTB	7.96310118821566e-16	-0.52841	0.352	0.563	1.44896589220772e-11
TOP1	8.20427236416719e-16	-0.468848	0.564	0.796	1.49284939938386e-11
RPS24	9.04479346461633e-16	-0.282614	0.933	0.984	1.64579061882159e-11
NDUFB8	9.071824131084e-16	-0.627522	0.497	0.71	1.65070911889204e-11
TMED9	9.99851275071566e-16	-0.51349	0.477	0.712	1.81932938012022e-11
KDELR1	1.16716565155941e-15	-0.517696	0.442	0.676	2.1237746195775e-11
ACADVL	1.58944554718284e-15	0.857746	0.661	0.616	2.89215511765389e-11
SRP19	1.69924362293141e-15	-0.672055	0.369	0.581	3.091943696286e-11
RPN2	2.26804396262325e-15	-0.576783	0.419	0.641	4.12693279438926e-11
P4HB	2.33304891971226e-15	-0.429905	0.648	0.836	4.24521581430842e-11
LDHA	2.6680529735268e-15	0.515394	0.903	0.929	4.85478919062936e-11
UBE2N	3.94400288985478e-15	-0.525445	0.384	0.612	7.17650765837976e-11
GTPBP4	4.20822554207906e-15	-0.584216	0.321	0.519	7.65728719636706e-11
RNF181	4.30546424048958e-15	-0.44123	0.526	0.761	7.83422273199485e-11
ATP6V0B	4.35589916112047e-15	-0.470637	0.562	0.78	7.92599411357481e-11
H2AFJ	4.76065889407415e-15	1.2448	0.5	0.384	8.66249492365733e-11
OSTC	5.21686639844304e-15	-0.475042	0.531	0.756	9.49261009860695e-11
PPDPF	5.25146899638416e-15	1.17377	0.563	0.499	9.55557298582063e-11
COPS8	5.72965352389574e-15	-0.558077	0.428	0.645	1.04256775520807e-10
MT-ND1	6.35900077867238e-15	-0.270031	0.962	0.991	1.15708378168723e-10
SPHK1	8.92983045427327e-15	-0.438465	0.478	0.692	1.62487194945956e-10
SPRY2	1.11318530207254e-14	1.11645	0.542	0.417	2.0255519756512e-10
MARCKS	1.18681915165223e-14	0.51829	0.871	0.874	2.1595361283464e-10
EWSR1	1.21912884205061e-14	-0.327428	0.346	0.572	2.21832684099529e-10
UBE2L3	1.5516943115305e-14	-0.451861	0.332	0.548	2.8234629692609e-10
IFT57	1.61371890582814e-14	-0.427861	0.316	0.523	2.93632292104489e-10
SPCS3	1.62145975234886e-14	-0.489668	0.33	0.543	2.95040816537399e-10
ST13	1.73162665503979e-14	-0.418636	0.703	0.874	3.15086786151039e-10
RPL36AL	1.87189629215193e-14	-0.325754	0.793	0.925	3.40610249319965e-10
NSRP1	1.87809970237403e-14	-0.410066	0.451	0.674	3.41739021843978e-10
RNF149	2.45523799702503e-14	-0.480102	0.385	0.588	4.46755105938675e-10
RER1	2.69670333143342e-14	-0.437347	0.36	0.579	4.90692138187624e-10
GRPEL1	3.06165475676262e-14	-0.486664	0.32	0.53	5.57098699540527e-10
DARS	3.82003192525836e-14	-0.403949	0.315	0.528	6.95093009120011e-10
CALU	4.24296610304723e-14	-0.399368	0.636	0.847	7.72050112110473e-10
UBXN4	4.83202439055671e-14	-0.401834	0.662	0.851	8.79235158105698e-10
IGF2R	5.72397986853419e-14	-0.506279	0.309	0.51	1.04153537687848e-09
CLIC4	5.79895245674643e-14	-0.439777	0.359	0.565	1.05517738902958e-09
GADD45B	7.84693428975122e-14	-0.487796	0.339	0.57	1.42782816336313e-09
IER3	8.3531367244248e-14	-0.407183	0.85	0.962	1.51993675837634e-09
HSBP1	8.92170048762266e-14	-0.485419	0.453	0.674	1.62339262072782e-09
ATP5MPL	9.55997394148835e-14	-0.442021	0.437	0.661	1.73953285839322e-09
SARS	9.83333208647433e-14	0.987574	0.532	0.421	1.78927310645487e-09
YME1L1	1.2600028830568e-13	-0.482042	0.362	0.572	2.29270124601016e-09
RPL24	1.59122184634794e-13	-0.255704	0.913	0.976	2.89538727161471e-09
ARRDC3	2.4247670518743e-13	-0.43319	0.442	0.656	4.41210612759048e-09
OST4	2.42945719521774e-13	0.647508	0.713	0.707	4.4206403124182e-09
CHMP4B	2.74164258298864e-13	-0.455825	0.507	0.696	4.98869284400612e-09
RRBP1	2.74608228885547e-13	-0.507873	0.316	0.51	4.99677133280141e-09
CLTA	2.79048427614126e-13	-0.451703	0.543	0.747	5.07756518886663e-09
MTDH	2.81390995471978e-13	-0.374825	0.527	0.729	5.12019055360811e-09
PRNP	3.55682458514128e-13	-0.429007	0.385	0.59	6.47199801512307e-09
FTH1	3.60904332928714e-13	-0.267433	0.998	1	6.56701524197088e-09
LRPAP1	4.12543021533778e-13	-0.45681	0.355	0.563	7.50663281982862e-09
UBE2Z	4.17802740198993e-13	-0.371683	0.348	0.554	7.60233866066088e-09
EEF1D	4.32363948391223e-13	0.361963	0.874	0.929	7.8672944049267e-09
SNRPF	4.56536315579623e-13	-0.388874	0.338	0.552	8.30713479828683e-09
REXO2	4.59741446408852e-13	-0.473319	0.401	0.599	8.36545535885548e-09
WIPI1	4.91028469190238e-13	-0.513215	0.44	0.632	8.93475402538557e-09
CD68	5.03439151847029e-13	-0.516293	0.368	0.57	9.16057880700854e-09
TMED2	5.25681229305904e-13	-0.42791	0.597	0.794	9.56529564845023e-09
RPL26	6.06745469648631e-13	-0.262138	0.916	0.971	1.10403405657265e-08
NDUFAF2	6.17863202796031e-13	-0.438311	0.371	0.57	1.12426388380766e-08
HSPA13	6.70144755848537e-13	-0.389203	0.352	0.561	1.219395397742e-08
EIF3F	7.11102901655251e-13	-0.416935	0.415	0.639	1.2939228398519e-08
FAM133B	7.20662666851692e-13	-0.359811	0.388	0.608	1.31131778860334e-08
RPLP1	7.30793355289879e-13	-0.235922	0.954	0.993	1.32975158928546e-08
PSMB3	8.21069124696888e-13	-0.452688	0.577	0.78	1.49401737929846e-08
SELENOF	9.99774688081775e-13	-0.376394	0.473	0.692	1.8191900224336e-08
BCAP29	1.04634983716778e-12	-0.460541	0.367	0.557	1.90393816371048e-08
MT-CYB	1.13321006411766e-12	-0.180188	0.994	0.996	2.06198903266849e-08
ATP5PD	1.23322665987991e-12	-0.434324	0.391	0.612	2.24397923031749e-08
RPS20	1.24911259469772e-12	-0.332203	0.772	0.905	2.27288527731197e-08
HDGF	1.42951977677529e-12	-0.401224	0.544	0.743	2.60115418582031e-08
TXN	1.58910171848961e-12	-0.569911	0.796	0.905	2.89152948696369e-08
PSMD2	3.31626642471624e-12	-0.403803	0.387	0.59	6.03427838641368e-08
B4GALT1	4.22135970820923e-12	-0.423037	0.358	0.561	7.68118612505751e-08
NDUFC2	4.25383900212682e-12	-0.385639	0.498	0.71	7.74028544826997e-08
DNAJC8	4.27320609139007e-12	-0.39176	0.52	0.734	7.77552580389337e-08
RBBP4	4.70439315488405e-12	-0.472268	0.351	0.534	8.56011378462702e-08
KMT2E	4.94097693209568e-12	0.67005	0.672	0.63	8.99060162564129e-08
RPS21	5.70600604769174e-12	-0.27013	0.876	0.962	1.03826486043799e-07
SH3BGRL3	5.81308992327021e-12	-0.369734	0.452	0.647	1.05774984243825e-07
MGAT1	5.91259469846772e-12	-0.410835	0.359	0.565	1.07585573133319e-07
NDUFS2	6.78626431031429e-12	0.949353	0.577	0.512	1.23482865390479e-07
C1R	7.62444487299806e-12	-0.687917	0.54	0.681	1.38734398909073e-07
IFRD1	7.85405958372169e-12	0.901117	0.579	0.503	1.429124681854e-07
RPL4	7.98560856782602e-12	-0.288331	0.788	0.92	1.45306133500162e-07
RPS15	9.08948635766971e-12	-0.239894	0.923	0.971	1.65392293764158e-07
VDAC1	9.43120380115422e-12	-0.342005	0.557	0.745	1.71610184365802e-07
SRP54	9.74861237593741e-12	-0.455092	0.339	0.517	1.77385750792557e-07
CTNNA1	1.11986046744151e-11	0.705904	0.607	0.572	2.03769810655657e-07
DYNLT1	1.15022790871139e-11	-0.455888	0.359	0.55	2.09295470269125e-07
NASP	1.2167641338761e-11	-0.225332	0.429	0.659	2.21402401800095e-07
TRIR	1.38245668438053e-11	-0.330661	0.545	0.758	2.51551818289881e-07
DYNLRB1	1.38714323571543e-11	-0.411032	0.488	0.703	2.5240458317078e-07
CTNNB1	1.46344119007504e-11	0.865572	0.59	0.554	2.66287758946054e-07
ANKRD12	1.50818109737788e-11	0.843288	0.648	0.596	2.74428632478879e-07
SNRPD1	1.55000829591361e-11	-0.341564	0.406	0.612	2.8203950952444e-07
COPB2	1.68470984219538e-11	-0.378946	0.392	0.592	3.06549802885871e-07
SNU13	2.01749773036068e-11	-0.318239	0.662	0.843	3.6710388701643e-07
COX6B1	2.02109455333662e-11	-0.340628	0.562	0.776	3.67758364925132e-07
CDK4	2.29431711934931e-11	-0.400762	0.36	0.545	4.17473943036801e-07
SELENOM	2.6387005565791e-11	-0.261933	0.856	0.962	4.80137953275133e-07
PTEN	3.08473366993445e-11	1.15057	0.515	0.441	5.61298138581273e-07
TMCO1	3.6955692954695e-11	-0.278946	0.359	0.57	6.72445789003631e-07
SNRPE	4.00549012517803e-11	-0.349485	0.477	0.685	7.28838983177395e-07
SF3B5	4.04686191472871e-11	-0.422097	0.38	0.579	7.36366994004036e-07
SEC62	6.14147871576933e-11	-0.275361	0.679	0.869	1.11750346712139e-06
CHMP2A	6.55271788037619e-11	-0.395805	0.385	0.585	1.19233254551325e-06
FOXO3	6.63500749536989e-11	-0.257338	0.388	0.59	1.2073059638575e-06
TNIP1	6.74552484569959e-11	-0.388572	0.427	0.608	1.2274157009235e-06
MAPK6	6.89136771655362e-11	-0.40359	0.338	0.512	1.2539532697041e-06
LIF	7.08631914207643e-11	0.757858	0.714	0.659	1.28942663109223e-06
LAMTOR1	7.25979372856709e-11	-0.366898	0.35	0.545	1.32099206685007e-06
SLIRP	7.41980321052432e-11	-0.308393	0.381	0.59	1.35010739218701e-06
HDLBP	7.65199571389691e-11	-0.404799	0.504	0.712	1.39235714010068e-06
SRSF7	8.02369577638864e-11	-0.346458	0.648	0.82	1.45999168347168e-06
RPS15A	8.18935544032353e-11	-0.240818	0.916	0.976	1.49013511592127e-06
C1QBP	8.2324007711348e-11	-0.449195	0.412	0.608	1.49796764431569e-06
DAD1	9.17018368008862e-11	-0.294812	0.685	0.851	1.66860662242893e-06
SRP72	9.57814669018036e-11	-0.389602	0.461	0.674	1.74283957174522e-06
GLRX3	1.13896256835749e-10	-0.373121	0.352	0.543	2.07245628938329e-06
BLOC1S6	1.14687481140334e-10	-0.318665	0.394	0.588	2.08685340682952e-06
ANXA7	1.22743273332477e-10	-0.367668	0.436	0.632	2.23343660155775e-06
HMGB2	1.23167186330705e-10	1.01934	0.506	0.441	2.2411501224735e-06
POLR2K	1.56704676702591e-10	-0.457804	0.33	0.51	2.85139829728035e-06
TMED5	1.79588888698998e-10	0.73283	0.63	0.634	3.26779941876697e-06
TCP1	1.95637960620084e-10	-0.436243	0.354	0.523	3.55982833144305e-06
SAMD4B	1.9613815140423e-10	-0.370152	0.392	0.583	3.56892980295136e-06
SSR3	2.02452154876297e-10	-0.299179	0.509	0.71	3.68381941012911e-06
RPL27	2.02849248737987e-10	-0.274142	0.805	0.927	3.69104493003641e-06
MRPL14	2.42251595722261e-10	-0.371781	0.401	0.585	4.40801003576226e-06
VAMP2	2.55503370908699e-10	0.82111	0.598	0.568	4.64913933705469e-06
COX4I1	3.07509085747716e-10	-0.275599	0.657	0.863	5.59543532426544e-06
SLTM	3.27755410490463e-10	-0.342162	0.349	0.532	5.96383744928446e-06
CD59	3.31503115738139e-10	-0.275013	0.815	0.929	6.03203069397118e-06
HERPUD1	3.72292003296334e-10	-0.711431	0.369	0.534	6.77422529198009e-06
CFL1	3.95906002508238e-10	-0.304041	0.697	0.871	7.20390562163989e-06
CST3	4.05640533257591e-10	-1.2345	0.584	0.752	7.38103514315513e-06
NFKB2	4.32423188830605e-10	-0.260312	0.478	0.701	7.86837234396169e-06
POLR2F	4.7642367452194e-10	-0.383156	0.339	0.517	8.66900518160122e-06
RPL18A	5.01721947902901e-10	0.226279	0.922	0.976	9.12933256404119e-06
UBA52	5.35837104435412e-10	-0.238104	0.874	0.956	9.75009195230676e-06
SELENOS	6.28170640873019e-10	-0.323143	0.667	0.845	1.14301929813254e-05
PRDX1	7.25736172344373e-10	-0.337127	0.794	0.898	1.32054953919782e-05
BACH1	8.60204627392613e-10	0.794865	0.547	0.492	1.5652283400036e-05
ARID5B	9.2854627099462e-10	0.556493	0.764	0.756	1.68958279470181e-05
NDUFAF3	9.8930822768069e-10	-0.394195	0.376	0.55	1.80014525108778e-05
NDUFV2	1.074880910173e-09	-0.331267	0.444	0.643	1.95585330415079e-05
NUDC	1.15295088268215e-09	-0.407915	0.506	0.696	2.09790942612844e-05
UQCRH	1.15705387582641e-09	-0.297263	0.593	0.789	2.10537523245374e-05
NPM1	1.18499644471815e-09	-0.260614	0.847	0.947	2.15621953080915e-05
TCEAL9	1.18863437658541e-09	-0.363401	0.598	0.785	2.1628391116348e-05
RPL38	1.21759462763436e-09	-0.253595	0.834	0.945	2.21553518444349e-05
BTG3	1.2313502054065e-09	-0.333994	0.736	0.847	2.24056483375766e-05
CALM2	1.26712003760891e-09	0.419058	0.716	0.692	2.30565162043318e-05
BRD2	1.36154275869824e-09	-0.237647	0.382	0.572	2.47746320372732e-05
PSMC1	1.438060518666e-09	-0.346385	0.44	0.634	2.61669491976466e-05
GINM1	1.46747731848689e-09	-0.297545	0.365	0.568	2.67022172871874e-05
MAP4K4	1.5803688505065e-09	-0.266718	0.475	0.65	2.87563916038163e-05
MAP3K20	1.59222889083888e-09	0.907259	0.538	0.488	2.89721968977043e-05
TMEM230	1.65976923680813e-09	-0.340366	0.329	0.51	3.02011610329607e-05
MED28	1.73409265484891e-09	-0.239949	0.35	0.539	3.15535499476308e-05
ZFAND5	1.88674123670613e-09	-0.258315	0.433	0.641	3.43311435431047e-05
MT-ND2	2.35990853385332e-09	-0.173386	0.982	0.989	4.2940895681995e-05
RPSA	2.67220920523273e-09	-0.25738	0.849	0.949	4.86235186984147e-05
ACSL4	2.67835326652831e-09	-0.747201	0.379	0.532	4.87353160377492e-05
RORA	3.06867065903826e-09	-0.386549	0.423	0.592	5.58375313118601e-05
NSA2	3.12272998318966e-09	-0.295108	0.454	0.647	5.68211947741191e-05
NIFK	4.04598073274853e-09	-0.413925	0.359	0.528	7.36206654130922e-05
PSMD4	4.08789407390684e-09	-0.292763	0.327	0.503	7.43833205688088e-05
ACTB	4.20659134729321e-09	-0.268258	0.781	0.918	7.65431361553473e-05
VAPA	4.25513078536925e-09	0.579225	0.69	0.694	7.74263597705788e-05
KDM6B	4.47884338416847e-09	-0.282822	0.504	0.687	8.14970342183296e-05
EIF3B	4.89133585411232e-09	-0.265506	0.375	0.548	8.90027472014278e-05
MT-ND4	5.51773113649335e-09	-0.160371	0.991	0.987	0.000100401
MT-ND3	6.23664726359453e-09	-0.128393	0.986	0.989	0.000113482
NAA20	6.45526952319603e-09	-0.300931	0.334	0.506	0.00011746
ENO1	6.65824659386646e-09	-0.228639	0.862	0.936	0.000121153
MTPN	6.86416045251042e-09	-0.461054	0.337	0.503	0.0001249
UFM1	7.73580407728693e-09	-0.343289	0.596	0.769	0.000140761
RTRAF	8.06638304660709e-09	-0.295794	0.557	0.772	0.000146776
PDAP1	8.93240093706656e-09	-0.250643	0.418	0.612	0.000162534
SBDS	9.87461220128569e-09	0.727227	0.59	0.568	0.000179678
PNRC1	1.01494600273396e-08	0.392567	0.915	0.949	0.00018468
NAP1L1	1.28083726555056e-08	-0.274207	0.786	0.916	0.000233061
BCAP31	1.31873534373087e-08	-0.221457	0.487	0.676	0.000239957
PPP4R2	1.35985207929442e-08	-0.289554	0.345	0.51	0.000247439
PSMA4	1.38520675236829e-08	-0.289	0.433	0.619	0.000252052
CNIH4	1.85950068853256e-08	-0.374291	0.43	0.599	0.000338355
HNRNPA1	1.98147991934133e-08	-0.229461	0.817	0.94	0.00036055
SNRPB2	2.36538285784761e-08	-0.265798	0.463	0.643	0.000430405
PRDX5	2.55158683384435e-08	-0.255951	0.391	0.572	0.000464287
COL18A1	2.60862882481956e-08	0.903135	0.558	0.537	0.000474666
MECP2	3.38939585154924e-08	0.77331	0.51	0.475	0.000616734
MRPS18C	3.68064039683599e-08	-0.267961	0.41	0.601	0.000669729
GRINA	3.78150771926519e-08	-0.193544	0.345	0.521	0.000688083
EIF2S2	3.93585678632836e-08	-0.289356	0.632	0.807	0.000716169
RAB11A	3.96303757917146e-08	-0.315538	0.368	0.534	0.000721114
KRT10	4.24111713924521e-08	0.725259	0.545	0.512	0.000771714
CHCHD2	4.50706753476905e-08	-0.201732	0.852	0.945	0.000820106
ISCU	4.88484523668264e-08	-0.321875	0.354	0.517	0.000888846
MAP2K1	4.95451428551208e-08	-0.316606	0.408	0.581	0.000901523
GCLM	5.30366501127159e-08	-0.390767	0.352	0.501	0.000965055
HP1BP3	5.66948822048817e-08	-0.248163	0.525	0.718	0.00103162
MYADM	5.80496990644598e-08	0.857028	0.5	0.443	0.00105627
ANXA5	5.88478746566031e-08	-0.174359	0.932	0.98	0.0010708
SRI	6.32673972502304e-08	0.68089	0.563	0.537	0.00115121
RPS27	6.55738375354535e-08	-0.169741	0.926	0.984	0.00119318
CBX3	6.56420333186886e-08	-0.209713	0.43	0.612	0.00119442
CEBPB	6.82646178937587e-08	0.321528	0.948	0.973	0.00124214
COQ10B	6.89154596576355e-08	-0.246516	0.399	0.579	0.00125399
S100A10	7.59989848158037e-08	-0.52926	0.495	0.641	0.00138288
ATP5MG	7.72421316154433e-08	-0.273574	0.521	0.707	0.0014055
GOLGB1	7.84458380378023e-08	-0.253734	0.486	0.683	0.0014274
TUBA1C	8.3330195733951e-08	-0.249482	0.794	0.889	0.00151628
CSNK2B	8.34674583726669e-08	-0.282728	0.556	0.732	0.00151877
CCT3	9.33719801943709e-08	-0.26076	0.43	0.601	0.001699
NBL1	9.65001534258516e-08	-0.295249	0.572	0.738	0.00175592
LMAN1	1.14440769536614e-07	-0.291564	0.671	0.82	0.00208236
KHDRBS1	1.16752569930122e-07	-0.2525	0.375	0.55	0.00212443
RAB8B	1.17718604631384e-07	-0.291775	0.412	0.588	0.00214201
NDUFC1	1.18618812340305e-07	-0.267264	0.351	0.51	0.00215839
KIF5B	1.37408070764212e-07	-0.181351	0.401	0.57	0.00250028
NFKBIZ	1.71760813599957e-07	-0.369172	0.43	0.581	0.00312536
IER3IP1	1.82199639122901e-07	-0.287053	0.445	0.627	0.0033153
SSBP1	1.83472745553987e-07	-0.210968	0.41	0.59	0.00333847
FAM162A	1.83960293535487e-07	-0.11297	0.345	0.512	0.00334734
ATP5F1C	1.96653552964222e-07	-0.251138	0.392	0.563	0.00357831
SUGT1	1.99265556783102e-07	-0.206558	0.371	0.539	0.00362584
TMA7	2.11579451425158e-07	0.483264	0.644	0.627	0.0038499
SP100	2.2058914427528e-07	0.611776	0.602	0.592	0.00401384
RTN4	2.44398399067874e-07	0.293592	0.714	0.683	0.00444707
OSMR	2.48992388774102e-07	-0.228262	0.453	0.621	0.00453067
ZEB2	2.55630790382926e-07	0.684151	0.616	0.583	0.00465146
SNAPC1	2.58539820066867e-07	-0.248425	0.383	0.539	0.00470439
PDCD6	2.75233922446311e-07	-0.24811	0.347	0.508	0.00500816
CREB3L2	2.75301365029069e-07	0.770614	0.563	0.537	0.00500938
RABAC1	2.76064478401777e-07	-0.259914	0.57	0.743	0.00502327
SPCS1	3.45329412490117e-07	-0.200156	0.46	0.65	0.00628361
RAB2A	3.49669044380194e-07	-0.186291	0.539	0.743	0.00636258
ADAMTS4	3.72465222698851e-07	0.572278	0.765	0.765	0.00677738
TARS	3.94832505227849e-07	-0.184229	0.372	0.548	0.00718437
SRSF9	4.3677958243562e-07	-0.236922	0.602	0.776	0.00794764
LMO4	4.42098541238057e-07	-0.377454	0.527	0.667	0.00804443
PLEKHM2	4.6086779350327e-07	-0.189207	0.369	0.532	0.00838595
ATP6V1E1	4.87723922020858e-07	-0.311975	0.38	0.532	0.00887462
TBC1D15	5.02574051921849e-07	-0.314989	0.435	0.599	0.00914484
ATP6AP2	5.0406375220987e-07	-0.291603	0.684	0.849	0.00917194
RPS4X	5.16457434844967e-07	-0.210491	0.925	0.98	0.00939746
BUB3	5.23670750160879e-07	-0.166007	0.346	0.514	0.00952871
PGK1	5.30932256939697e-07	-0.147716	0.637	0.807	0.00966084
RPS19	5.39992217335895e-07	-0.167802	0.93	0.976	0.0098257
PSMA3	5.76773634718201e-07	-0.240658	0.569	0.736	0.010495
DNAJA2	6.3137829943421e-07	-0.201303	0.355	0.521	0.0114886
RPS10	6.75991803420725e-07	-0.186809	0.873	0.96	0.0123003
VCP	6.7832171958635e-07	-0.233407	0.608	0.765	0.0123427
RBMS1	6.83325695395633e-07	-0.294587	0.504	0.665	0.0124338
SFPQ	7.45168675616696e-07	-0.193726	0.558	0.725	0.0135591
IFI27	8.22477501233467e-07	-0.354075	0.376	0.521	0.0149658
ARFGAP3	8.39809948457437e-07	-0.33504	0.463	0.627	0.0152812
PSMA7	9.21912128915264e-07	0.350607	0.777	0.831	0.0167751
GAPDH	9.32173816151051e-07	0.261772	0.953	0.98	0.0169618
UBE2I	9.65814496570474e-07	-0.209942	0.521	0.701	0.017574
CD276	9.81225778153356e-07	-0.12344	0.434	0.627	0.0178544
HNRNPU	9.9539964781861e-07	0.386462	0.85	0.885	0.0181123
CEBPD	9.97112161900667e-07	-0.297722	0.738	0.836	0.0181435
DNAJB6	9.98823224919612e-07	-0.386662	0.457	0.619	0.0181746
CFLAR	1.11516296548822e-06	-0.354783	0.389	0.537	0.0202915
TYMP	1.12490197395027e-06	-0.19325	0.67	0.825	0.0204687
BUD31	1.14346910822794e-06	-0.233671	0.363	0.517	0.0208066
ATP5PO	1.30004584202044e-06	-0.223614	0.418	0.594	0.0236556
PRPF40A	1.32735884335328e-06	-0.162905	0.389	0.554	0.0241526
EEF2	1.35630949991382e-06	0.240836	0.895	0.96	0.0246794
ELL2	1.36662783403979e-06	-0.173892	0.445	0.612	0.0248672
ROMO1	1.40280194346609e-06	-0.224595	0.415	0.588	0.0255254
RPL22	1.41520043047335e-06	-0.20326	0.886	0.967	0.025751
CDC42	1.46019120284376e-06	0.400768	0.725	0.767	0.0265696
MT-ATP6	1.48333740747887e-06	-0.132416	0.993	0.989	0.0269908
RBM8A	1.5631080927657e-06	-0.229201	0.659	0.823	0.0284423
WSB1	1.68202357783375e-06	0.468819	0.827	0.836	0.0306061
LGMN	1.69454027723705e-06	-0.193597	0.403	0.559	0.0308339
ANKRD10	1.73324292707525e-06	-0.216945	0.469	0.636	0.0315381
TMBIM6	1.86814363932001e-06	0.226114	0.891	0.96	0.0339927
MT1X	1.89815406225935e-06	0.183127	0.532	0.698	0.0345388
RPL34	2.00129672265558e-06	-0.174484	0.931	0.976	0.0364156
SERINC3	2.01202793073738e-06	-0.220176	0.396	0.552	0.0366109
B2M	2.38658129480736e-06	0.193205	0.97	0.991	0.0434262
EIF3I	2.57599927100685e-06	0.400214	0.76	0.814	0.0468729
EIF3A	2.63378765863327e-06	-0.172219	0.459	0.621	0.0479244
MDH2	2.7243879218981e-06	-0.202386	0.444	0.61	0.049573
RPL13	2.82233025338153e-06	-0.162747	0.952	0.987	0.0513551
ATP5MF	3.15771093422853e-06	-0.244115	0.449	0.61	0.0574577
RPL37A	3.53348411943822e-06	-0.153469	0.928	0.967	0.0642953
CCT4	3.57891874779089e-06	-0.267406	0.446	0.601	0.065122
TPR	3.60593992412167e-06	-0.257025	0.431	0.585	0.0656137
COX7B	4.27149474165725e-06	0.559678	0.655	0.712	0.0777241
NDUFAB1	5.06452700422067e-06	-0.211785	0.404	0.559	0.0921541
NDUFA11	5.22708448386171e-06	-0.182672	0.549	0.712	0.095112
ATP5F1B	6.35753242541924e-06	0.438966	0.674	0.707	0.115682
RPL17	6.54328169273591e-06	-0.211111	0.698	0.847	0.119062
SLC39A1	6.61490928748726e-06	-0.139605	0.423	0.59	0.120365
SH3GLB1	6.63240931386313e-06	0.750354	0.528	0.523	0.120683
PJA2	7.40386637254837e-06	0.651453	0.563	0.572	0.134721
SNX9	8.60417714709602e-06	-0.132522	0.573	0.758	0.156562
GNAS	8.65705825635221e-06	0.291364	0.833	0.887	0.157524
ITM2B	8.83091169400036e-06	0.39603	0.815	0.874	0.160687
UBA2	1.03168924977991e-05	0.587102	0.563	0.568	0.187726
EIF1B	1.05136117825184e-05	-0.241424	0.659	0.789	0.191306
G3BP1	1.09015123834997e-05	-0.165219	0.417	0.57	0.198364
TAF1D	1.09478352443045e-05	0.541087	0.666	0.676	0.199207
LDHB	1.22467025515296e-05	0.607919	0.66	0.734	0.222841
H2AFZ	1.2563365900027e-05	0.511415	0.659	0.678	0.228603
HMOX1	1.26607039218231e-05	0.560302	0.836	0.851	0.230374
RPS12	1.29884948045604e-05	-0.158082	0.937	0.982	0.236339
SLC43A3	1.36398278659171e-05	-0.135409	0.758	0.876	0.24819
BRK1	1.38795837931226e-05	-0.192273	0.539	0.714	0.252553
DRAP1	1.42746376600754e-05	-0.14361	0.556	0.732	0.259741
EIF3L	1.43716160438265e-05	-0.145444	0.433	0.59	0.261506
HSPD1	1.51177170168698e-05	-0.463263	0.684	0.812	0.275082
RPL5	1.62515920395075e-05	-0.127893	0.925	0.971	0.295714
SOD1	1.71336062451599e-05	-0.232627	0.462	0.603	0.311763
SNRPG	1.7278477080594e-05	-0.188363	0.616	0.787	0.314399
RPS3	1.82867794405794e-05	-0.158496	0.922	0.973	0.332746
ATP5MC2	1.86384708041608e-05	0.494155	0.63	0.645	0.339146
NAA50	1.97361833894506e-05	-0.127213	0.453	0.632	0.35912
RAC1	2.08311037868533e-05	0.283967	0.805	0.878	0.379043
ELOC	2.76831532549152e-05	-0.164194	0.559	0.716	0.503723
KMT2A	2.78427439138699e-05	0.602855	0.542	0.517	0.506627
TUFM	3.1892925607547e-05	-0.210512	0.367	0.51	0.580324
SDCBP	3.24535318337123e-05	-0.170504	0.755	0.894	0.590524
IQGAP1	3.26620931224184e-05	0.590071	0.591	0.621	0.594319
WDR45B	3.30364668790429e-05	-0.140192	0.4	0.548	0.601132
ELOB	3.52036777482006e-05	-0.189893	0.673	0.831	0.640566
ZBTB38	3.65844835055478e-05	0.416216	0.636	0.599	0.665691
ARHGDIA	3.71676523963442e-05	0.528796	0.62	0.632	0.676303
NARS	4.04458304531682e-05	-0.122223	0.415	0.576	0.735952
YWHAZ	4.4536478952368e-05	0.480998	0.634	0.67	0.810386
TXNRD1	4.45573875508739e-05	-0.586144	0.404	0.51	0.810766
C12orf57	4.48113599791627e-05	-0.114887	0.641	0.807	0.815388
KDELR2	4.52279491130399e-05	-0.250401	0.68	0.838	0.822968
CDC37	4.81902494525151e-05	0.571034	0.626	0.67	0.87687
CD81	4.99975217363821e-05	0.278658	0.782	0.836	0.909755
AHI1	5.05856617784179e-05	-0.126344	0.523	0.683	0.920457
CYCS	5.11387687627407e-05	0.571181	0.709	0.785	0.930521
PABPC1	5.19879171554917e-05	0.35296	0.844	0.894	0.945972
MED10	5.31871936002681e-05	-0.133396	0.407	0.548	0.967794
PSMA1	5.44627543056883e-05	-0.131574	0.631	0.785	0.991004
ADRM1	5.519382836995e-05	-0.136704	0.37	0.508	1
ASH1L	5.72923031873727e-05	0.725552	0.577	0.596	1
RPS14	6.51257502034624e-05	-0.157998	0.909	0.984	1
HMGN2	6.51998345331795e-05	0.630788	0.546	0.554	1
HADHB	6.57769467849589e-05	-0.132002	0.405	0.552	1
FOSL2	7.13624754669929e-05	0.69301	0.515	0.51	1
PNRC2	7.15800358590745e-05	-0.131708	0.552	0.696	1
COX6C	7.20116985951517e-05	-0.106097	0.579	0.763	1
PHB2	7.35790724204592e-05	-0.150341	0.409	0.563	1
HNRNPA0	7.48952545630422e-05	-0.172293	0.517	0.678	1
IFITM2	8.44302408513141e-05	0.769668	0.5	0.483	1
MSANTD3	8.5042745341947e-05	-0.17754	0.499	0.634	1
CD99	8.56981296621077e-05	-0.244232	0.527	0.67	1
TMEM30A	9.11617105898777e-05	0.726396	0.501	0.479	1
FKBP8	9.68602711150728e-05	-0.193009	0.408	0.545	1
SRSF2	0.000109598	-0.15397	0.483	0.641	1
SLC25A5	0.000119175	0.397784	0.709	0.783	1
EIF3M	0.000119598	-0.15147	0.463	0.625	1
AUP1	0.000123007	-0.145115	0.369	0.503	1
YPEL5	0.000127883	-0.193779	0.39	0.523	1
PTP4A1	0.000135339	-0.109421	0.442	0.561	1
TUBB6	0.000139399	-0.208204	0.415	0.541	1
KTN1	0.000144016	0.371941	0.772	0.818	1
SSB	0.000151551	-0.103743	0.528	0.69	1
YPEL2	0.000152554	0.598443	0.573	0.585	1
WDR83OS	0.000153393	-0.132141	0.528	0.681	1
RPL39	0.000153637	-0.137695	0.93	0.989	1
C1orf43	0.000155603	-0.111264	0.399	0.545	1
PSME1	0.000156406	-0.129892	0.493	0.643	1
TAX1BP1	0.000163068	-0.137747	0.542	0.696	1
RAN	0.00017207	-0.154064	0.766	0.896	1
HSP90AA1	0.000185246	-0.318319	0.815	0.914	1
HILPDA	0.000187877	0.664863	0.745	0.789	1
RPL14	0.000192728	0.145752	0.924	0.971	1
VIM	0.000193334	-0.171646	0.916	0.927	1
N4BP2L2	0.000195814	0.317427	0.792	0.838	1
PRRX1	0.000235733	-0.16603	0.733	0.834	1
NUCKS1	0.000259698	0.414479	0.688	0.747	1
SLC4A7	0.000265999	-0.123447	0.454	0.581	1
BZW1	0.000267294	-0.117047	0.69	0.88	1
PFN1	0.000267732	-0.155574	0.83	0.927	1
WASF2	0.000271206	0.467487	0.539	0.541	1
CNN3	0.000273505	0.520214	0.561	0.543	1
MTHFD2	0.000279465	-0.15129	0.461	0.594	1
CLDND1	0.000293507	0.474594	0.617	0.643	1
MAP1LC3B	0.000294382	-0.203874	0.56	0.692	1
GHITM	0.000303859	0.529578	0.571	0.59	1
GYPC	0.000304788	-0.126087	0.514	0.656	1
ARF1	0.000305679	0.224434	0.809	0.876	1
RPS18	0.000325915	-0.128275	0.928	0.978	1
NKTR	0.000332696	0.673043	0.551	0.545	1
RHOA	0.00033894	0.255183	0.781	0.827	1
ERO1A	0.000339174	-0.130373	0.488	0.643	1
YWHAE	0.000342435	-0.192538	0.736	0.863	1
UQCRFS1	0.00038999	-0.135547	0.39	0.517	1
ATP5PF	0.000407172	-0.160556	0.528	0.67	1
RPLP2	0.00040979	0.127474	0.923	0.967	1
EIF3K	0.000410337	-0.122169	0.593	0.778	1
PCNP	0.000411903	0.461671	0.58	0.601	1
CSNK1A1	0.000422862	0.528711	0.595	0.643	1
ARPC3	0.000428695	-0.119137	0.603	0.754	1
TMEM59	0.000474441	-0.180516	0.621	0.749	1
PRMT1	0.000496728	0.361395	0.756	0.805	1
EIF4E	0.000532752	-0.1332	0.428	0.552	1
TMEM38B	0.000622028	-0.126668	0.619	0.765	1
ANXA2	0.000625621	-0.351333	0.707	0.794	1
MYL12A	0.000659953	0.377752	0.727	0.796	1
RPS2	0.000764564	0.130096	0.947	0.989	1
SNX3	0.000770512	-0.1016	0.601	0.758	1
PFDN5	0.000798633	0.234003	0.81	0.889	1
DDX21	0.000809087	0.315905	0.784	0.84	1
PSMB6	0.000816109	-0.123968	0.466	0.612	1
BNIP3L	0.000824831	0.253384	0.859	0.882	1
SAP18	0.00086132	-0.122796	0.671	0.823	1
POLR2L	0.000883094	0.488042	0.554	0.57	1
CDV3	0.00108803	0.393798	0.586	0.614	1
ARL8B	0.00109456	-0.103487	0.399	0.508	1
RPS28	0.00113927	-0.112145	0.929	0.976	1
FTL	0.00118587	0.319522	0.96	0.987	1
ATP5F1E	0.00122328	-0.126539	0.699	0.831	1
PSMB5	0.00149106	-0.147713	0.526	0.65	1
UBE2V2	0.00151965	0.571038	0.539	0.568	1
SLC25A6	0.00154215	-0.118401	0.76	0.902	1
PCBP1	0.00156066	0.340416	0.696	0.774	1
RAD23A	0.00161822	0.331689	0.666	0.705	1
ATP6V1G1	0.0016651	-0.109909	0.722	0.865	1
RPL31	0.00173036	-0.122007	0.713	0.854	1
COX5A	0.00208136	-0.115712	0.383	0.501	1
LAMP1	0.0022628	-0.109252	0.513	0.647	1
FNBP4	0.00233646	0.391412	0.574	0.612	1
MORF4L2	0.00237879	-0.113703	0.592	0.747	1
TUBA1B	0.00257105	0.207568	0.863	0.927	1
POMP	0.00260721	0.278357	0.747	0.796	1
SON	0.0027826	0.205444	0.862	0.918	1
RPS9	0.00281074	-0.109622	0.889	0.965	1
CSTB	0.00288	0.277722	0.54	0.705	1
SMIM3	0.00294049	0.471465	0.566	0.59	1
GABARAPL1	0.0029406	0.57538	0.587	0.623	1
RSRC2	0.00306618	0.264968	0.643	0.678	1
UPP1	0.0031277	0.437215	0.521	0.517	1
ERH	0.00316886	-0.107801	0.655	0.796	1
SKP1	0.00337722	0.184716	0.828	0.916	1
HNRNPH1	0.0037085	0.41818	0.661	0.703	1
SYPL1	0.00394021	0.26199	0.721	0.763	1
EIF6	0.00397826	0.464843	0.518	0.539	1
GNB2	0.00426043	0.554299	0.495	0.525	1
HBP1	0.00490141	-0.124552	0.447	0.574	1
ARPC2	0.00497189	-0.128859	0.703	0.809	1
BRI3	0.00538423	0.286872	0.744	0.823	1
PRELID1	0.00552837	-0.12079	0.533	0.65	1
CLTC	0.00559847	0.123737	0.429	0.581	1
RUNX1	0.00574535	0.638664	0.513	0.525	1
DDX17	0.00582772	0.372761	0.761	0.823	1
ZNF638	0.00586835	0.167207	0.492	0.636	1
RPL23A	0.0059424	-0.100725	0.905	0.969	1
PTMA	0.0060642	0.183091	0.922	0.982	1
FERMT2	0.00674199	-0.11355	0.57	0.692	1
PPIA	0.00680646	0.169864	0.809	0.889	1
PPA1	0.00719865	-0.107259	0.452	0.563	1
DDX24	0.00848439	0.304133	0.731	0.792	1
SRSF10	0.00945796	0.138523	0.526	0.678	1
IL1R1	0.00983125	0.299672	0.741	0.787	1
SERBP1	0.0100539	-0.124561	0.631	0.752	1
NID1	0.0104818	-0.116727	0.432	0.53	1
SRPRA	0.010772	-0.183157	0.425	0.521	1
RPS5	0.0108524	0.111298	0.913	0.967	1
HNRNPC	0.0114304	-0.107849	0.725	0.82	1
YBX1	0.0117157	-0.109869	0.846	0.947	1
COX6A1	0.0122297	0.229427	0.734	0.827	1
PFDN2	0.0129177	-0.123919	0.699	0.845	1
CTTN	0.0149568	0.170869	0.413	0.539	1
VMP1	0.0162453	0.654972	0.615	0.69	1
ATP5MD	0.0168931	0.247619	0.725	0.794	1
PA2G4	0.0182239	0.332276	0.64	0.707	1
TCF25	0.0191616	0.413912	0.632	0.707	1
HLA-A	0.0192967	0.163969	0.906	0.936	1
UBC	0.0211219	-0.173314	0.926	0.978	1
TUBB	0.0216208	0.240473	0.815	0.898	1
UXT	0.0216481	0.454517	0.543	0.599	1
SARAF	0.0226243	0.408133	0.543	0.576	1
GCC2	0.0236729	0.357094	0.53	0.53	1
USP34	0.024632	0.228683	0.422	0.541	1
VDAC2	0.0249172	0.204631	0.611	0.639	1
SEPT2	0.0249668	0.375117	0.6	0.672	1
ZRANB2	0.0308988	-0.229118	0.508	0.621	1
RNH1	0.0311589	0.425126	0.546	0.599	1
IFI16	0.0344873	0.314266	0.651	0.705	1
RAP1B	0.0361202	-0.155978	0.755	0.82	1
PTP4A2	0.0361971	0.265097	0.693	0.738	1
MORF4L1	0.0376753	0.169093	0.78	0.84	1
PRPF4B	0.0378138	0.540131	0.569	0.603	1
ALKBH5	0.0389634	0.447714	0.469	0.503	1
TOMM20	0.0459629	0.235476	0.656	0.716	1
TLN1	0.0471806	0.368795	0.586	0.654	1
GPBP1	0.0495715	0.289047	0.669	0.738	1
UBE2D3	0.0529012	0.12435	0.807	0.865	1
RPL19	0.0543017	-0.101104	0.94	0.987	1
SRSF11	0.0545314	0.296987	0.698	0.758	1
DYNLT3	0.0550884	0.472674	0.552	0.63	1
DNTTIP2	0.0567032	0.531725	0.477	0.53	1
MLF2	0.0577915	0.472863	0.459	0.501	1
HNRNPD	0.0587885	0.220779	0.668	0.741	1
XRN2	0.0601781	0.112627	0.415	0.528	1
TRMT112	0.0616605	0.253916	0.658	0.734	1
SRSF5	0.072199	0.140221	0.53	0.654	1
DSTN	0.077018	0.101277	0.637	0.787	1
DYNC1I2	0.0792905	0.408646	0.532	0.588	1
GNB1	0.0820435	0.488101	0.533	0.614	1
ZNF207	0.0835555	0.165793	0.562	0.701	1
MORC3	0.0851638	0.100064	0.423	0.517	1
AHCYL1	0.0853215	0.177848	0.486	0.608	1
PNN	0.089096	0.100633	0.458	0.557	1
MAPK1IP1L	0.0900095	0.494163	0.467	0.506	1
VEGFA	0.0908899	0.270211	0.775	0.836	1
SF3B1	0.0941485	0.309789	0.599	0.683	1
NONO	0.0991818	0.152133	0.399	0.501	1
CD164	0.100879	0.295939	0.634	0.714	1
SQSTM1	0.101046	-0.237696	0.908	0.951	1
GLS	0.105009	0.195012	0.412	0.501	1
MSN	0.105847	0.476114	0.458	0.506	1
ETS2	0.108754	0.110305	0.469	0.557	1
LIMS1	0.108852	-0.120366	0.664	0.745	1
RBM3	0.114005	0.2205	0.446	0.568	1
MAP4	0.115157	0.405625	0.553	0.576	1
PTMS	0.115532	0.36834	0.475	0.501	1
TRA2B	0.116342	0.41544	0.485	0.523	1
BSG	0.117717	0.392378	0.56	0.625	1
ZFR	0.12131	0.170608	0.427	0.537	1
CAMLG	0.153527	0.12863	0.413	0.501	1
CSNK2A1	0.161245	0.235219	0.449	0.554	1
CTDNEP1	0.163604	0.144452	0.465	0.588	1
QKI	0.164042	0.154956	0.44	0.545	1
COPS2	0.164451	0.13037	0.497	0.616	1
NDUFB9	0.167839	0.375741	0.553	0.647	1
JUN	0.16849	0.172716	0.767	0.849	1
XIST	0.170519	0.389185	0.737	0.8	1
SET	0.17817	0.153815	0.7	0.778	1
TWIST1	0.188924	0.165838	0.556	0.59	1
MCFD2	0.192791	0.376511	0.509	0.572	1
CAPN2	0.195689	0.338697	0.519	0.554	1
OAZ1	0.198392	0.130597	0.792	0.865	1
ADM	0.1991	0.550471	0.584	0.634	1
MTCH1	0.203752	0.285503	0.665	0.752	1
RPS27L	0.204647	0.31155	0.624	0.714	1
PAK2	0.208206	0.380447	0.483	0.539	1
IMPDH2	0.215246	0.377436	0.546	0.619	1
EIF4A3	0.222237	0.629821	0.479	0.537	1
CD44	0.224714	0.100464	0.871	0.94	1
SLC3A2	0.227889	-0.161197	0.756	0.86	1
SEC31A	0.22841	0.276646	0.503	0.541	1
DYNLL1	0.234419	0.295884	0.595	0.672	1
RPS26	0.237943	0.134313	0.802	0.907	1
PPP2R1A	0.24736	0.219145	0.511	0.563	1
SCAF11	0.25242	0.186833	0.548	0.667	1
DEK	0.252437	0.264785	0.599	0.674	1
COX5B	0.252944	0.296192	0.586	0.661	1
ZNF292	0.259584	0.372703	0.472	0.572	1
GABARAP	0.259678	0.152707	0.434	0.534	1
STRAP	0.263864	0.136057	0.433	0.521	1
MPHOSPH8	0.271519	0.113915	0.442	0.528	1
NOL7	0.280678	0.307313	0.535	0.614	1
CAMTA1	0.286872	0.110689	0.489	0.581	1
DDX39B	0.289929	0.249609	0.457	0.545	1
EIF5B	0.298953	0.11528	0.517	0.619	1
RBM39	0.302397	0.120707	0.794	0.851	1
FBL	0.320801	0.107789	0.479	0.574	1
COX7A2L	0.327026	0.22861	0.557	0.645	1
JUNB	0.32878	0.402876	0.689	0.78	1
NDUFB11	0.328889	0.270786	0.47	0.523	1
SPAG9	0.337533	0.190088	0.702	0.774	1
CYB5R3	0.337918	0.213981	0.458	0.568	1
HNRNPH3	0.338607	0.223059	0.66	0.761	1
PPM1G	0.348545	0.216187	0.416	0.51	1
CMSS1	0.352177	0.74859	0.409	0.508	1
CCNL1	0.357183	0.406241	0.546	0.61	1
GUK1	0.360476	0.25074	0.593	0.676	1
DUSP1	0.371017	-0.193255	0.573	0.636	1
RAB1A	0.372879	0.24807	0.561	0.645	1
NDUFB4	0.375923	0.221594	0.651	0.754	1
ATRX	0.392117	0.366775	0.6	0.676	1
NFIL3	0.395125	0.238944	0.582	0.714	1
SRRM1	0.396338	0.144976	0.646	0.736	1
EIF3J	0.396732	0.120552	0.494	0.585	1
HNRNPDL	0.39964	0.160359	0.783	0.858	1
RHOC	0.401091	0.168338	0.606	0.659	1
HMGN1	0.416276	0.125181	0.571	0.69	1
ZFP36L1	0.416359	0.373924	0.648	0.765	1
RNMT	0.419982	0.228782	0.729	0.803	1
C19orf53	0.42709	0.101346	0.521	0.621	1
LAMTOR5	0.437556	0.180717	0.607	0.694	1
HNRNPR	0.469545	0.274902	0.548	0.645	1
PCBP2	0.474789	0.162089	0.627	0.716	1
RBPJ	0.475445	0.293749	0.473	0.563	1
CAPZB	0.500529	0.199891	0.627	0.727	1
MINOS1	0.502131	0.304415	0.509	0.585	1
GOLGA4	0.511229	0.130656	0.679	0.769	1
TMEM259	0.519229	0.225652	0.421	0.508	1
RHOQ	0.521369	0.130214	0.656	0.712	1
CDKN1A	0.528338	0.405664	0.531	0.614	1
RNF7	0.528589	0.164097	0.462	0.55	1
PNISR	0.531862	0.231123	0.756	0.843	1
MAFG	0.532404	0.272602	0.496	0.583	1
SETD5	0.536789	0.527234	0.452	0.517	1
TERF2IP	0.539638	0.126151	0.51	0.601	1
DYNC1H1	0.542058	0.255531	0.486	0.574	1
JMJD1C	0.554991	0.19881	0.496	0.557	1
EMP1	0.564656	0.20112	0.502	0.594	1
ANAPC11	0.582682	0.183499	0.435	0.523	1
NOP53	0.584316	0.107338	0.542	0.647	1
CLK1	0.591002	0.192582	0.454	0.508	1
UBE2D2	0.599927	0.14716	0.49	0.576	1
PLPP3	0.621034	0.206861	0.664	0.712	1
PSMC3	0.627097	0.162869	0.459	0.539	1
MGST3	0.62819	0.447883	0.465	0.541	1
FGFR1	0.62991	0.13324	0.752	0.812	1
ACTR3	0.633181	0.130563	0.525	0.605	1
PEA15	0.637041	0.189602	0.619	0.698	1
PAPOLA	0.650215	0.213756	0.563	0.672	1
AFF4	0.651908	0.328182	0.479	0.579	1
DDIT4	0.661188	0.19188	0.739	0.816	1
ARID4B	0.661238	0.163522	0.474	0.561	1
ILF3	0.668349	0.346159	0.503	0.585	1
ANKRD11	0.670261	0.137558	0.663	0.778	1
TAF7	0.674267	0.30128	0.449	0.508	1
PRPF38B	0.68102	0.197727	0.48	0.563	1
SF1	0.691681	0.143376	0.651	0.732	1
MRPS21	0.696649	0.295346	0.444	0.501	1
GABARAPL2	0.696893	0.161029	0.558	0.656	1
RNPS1	0.698307	0.293043	0.487	0.59	1
MIER1	0.698329	0.316574	0.444	0.506	1
H1FX	0.707075	0.282089	0.688	0.792	1
LGALS1	0.716697	0.125003	0.824	0.898	1
EIF5A	0.718143	0.145048	0.601	0.665	1
ARL6IP4	0.724566	0.26303	0.441	0.517	1
HSP90AB1	0.730019	-0.161513	0.909	0.969	1
ITGAV	0.742321	0.397061	0.485	0.565	1
ATF4	0.750625	0.13884	0.649	0.745	1
FAM96B	0.751492	0.111422	0.578	0.681	1
COL1A2	0.776237	-0.648232	0.536	0.563	1
DDT	0.782217	0.329583	0.434	0.501	1
TKT	0.789591	0.199147	0.455	0.521	1
MRFAP1	0.789663	0.142448	0.588	0.694	1
YY1	0.80324	0.193092	0.49	0.574	1
ZFP36	0.806554	0.360922	0.489	0.532	1
DEGS1	0.819279	0.142384	0.603	0.678	1
PPIG	0.832527	0.279719	0.436	0.514	1
EIF4A2	0.844974	0.10328	0.647	0.721	1
HADHA	0.850334	0.351816	0.447	0.512	1
BRD4	0.856464	0.274339	0.539	0.623	1
SRGAP1	0.866778	0.431294	0.556	0.665	1
DDX18	0.86895	0.183197	0.618	0.723	1
DAZAP2	0.869825	0.27572	0.461	0.539	1
GNG5	0.870935	0.12743	0.665	0.758	1
CAP1	0.887126	0.164177	0.505	0.581	1
XRCC5	0.887604	0.108264	0.64	0.716	1
MT-CO2	0.892023	0.120495	0.993	0.989	1
DDX3X	0.892836	0.133431	0.673	0.765	1
PSMC6	0.897064	0.202284	0.543	0.627	1
SERINC1	0.909667	0.188477	0.6	0.683	1
DAB2	0.920707	0.40512	0.484	0.561	1
SPART	0.923759	0.257805	0.487	0.565	1
NOP10	0.930257	0.243865	0.553	0.67	1
SNRPD2	0.933823	0.136419	0.623	0.734	1
COL6A3	0.9387	0.22713	0.62	0.703	1
EIF2S3	0.940831	0.258199	0.477	0.552	1
ENY2	0.944267	0.225019	0.517	0.605	1
UBE2M	0.945031	0.176295	0.524	0.616	1
RRAGA	0.977824	0.226492	0.5	0.576	1
PARK7	0.995703	0.110196	0.675	0.78	1
