# Supplementary material for: Breast pericytes: a newly identified driver of tumor cell proliferation
Source: Front Oncol. 2024 Dec 17;14:1455484. doi: 10.3389/fonc.2024.1455484 (PMC11685225; doi:10.3389/fonc.2024.1455484)
Supplement: Supplementary file 2 [file Table2.xlsx]

## Sheet: Antibodies
Antibody Specificity	Clone	Conjugated	Source	Catalog number
Alpha 7 Integrin	Polyclonal	Untagged	Abclonal	A14246
Alpha Smooth Muscle Actin	1A4	Untagged	Thermo	ms-113-PO
CGMP-Dependent Protein Kinase 1	C8A4	Untagged	Cell Signaling	324AS
Chondroitin Sulfate Proteoglycan 4	9.2.27	Untagged	eBiocience	53-5404-80
Cysteinyl Leukotriene Receptor	Polyclonal	Untagged	Novus biologicals	13897
Desmin	D93F5 XP	Untagged	Cell Signaling	5332S
Dipeptidyl Peptidase-4 (CD26)	BA5b	PE	Biolegend	302705
Dipeptidyl Peptidase-4 (CD26)	202-36	Untagged	Abcam	ab3154
Epithelial Cell Adhesion Molecule (CD326)	9C4	Untagged	Biolegend	324202
GLIS Family Zinc Finger 2	Polyclonal	Untagged	Novus biologicals	41311
Nuclear Receptor Subfamily 4 Group A Member 1	1E10A15	Untagged	Biolegend	653502
Pan-Laminin	Polyclonal	Untagged	Sigma	L9393
Phosphatidylinositol Transfer Protein Cytoplasmic 1	Polyclonal	Untagged	Novus biologicals	97834
Platelet Cell Adhesion Molecule 1	WM59	A488	Biolegend	303110
Pyruvate Dehydrogenase Kinase 4	Polyclonal	Untagged	Novus biologicals	07047SS
Vimentin	Polyclonal	Untagged	Neomarkers	RB-9063-P1
Integrin Alpha 6 (CD49f)	GoH3	BV421	Biolegend	562582
CD24	ML5	BV605	Biolegend	311124
Podoplanin	NC-08	A488	Biolegend	337005
Mucin 1 (CD227)	16A	PE	Biolegend	355604
Thy1 (CD90)	5E10	PE/Dazzle™ 594	Biolegend	328133
protein tyrosine phosphatase receptor type C (CD45)	HI30	PE-Cy5	Biolegend	304010
CD34	581	PE-Cy7	Biolegend	343516
CD10	312210	APC-CY7	Biolegend	982210

## Sheet: Sheet1
Integrin Alpha 6 (CD49f)	GoH3	BV421	Biolegend	562582
CD24	ML5	BV605	Biolegend	311124
Podoplanin	NC-08	A488	Biolegend	337005
Mucin 1 (CD227)	16A	PE	Biolegend	355604
Thy1 (CD90)	5E10	PE/Dazzle™ 594	Biolegend	328133
protein tyrosine phosphatase receptor type C (CD45)	HI30	PE-Cy5	Biolegend	304010
CD34	581	PE-Cy7	Biolegend	343516
CD10	312210	APC-CY7	Biolegend	982210
