# Supplementary material for: Breast pericytes: a newly identified driver of tumor cell proliferation
Source: Front Oncol. 2024 Dec 17;14:1455484. doi: 10.3389/fonc.2024.1455484 (PMC11685225; doi:10.3389/fonc.2024.1455484)
Supplement: Supplementary file 3 [file Table3.xlsx]

## Sheet: Sheet1
Tumor	Perivascular expansion grade	Age	Histological Grade	ER	PR	Her2	Tumor Type
F-T75	++	57	3/3*	Neg	Neg	Neg	Triple Negative
F-T83	+	37	2/3*	Pos	Pos	Pos	Luminal
F-T84	++	79	3/3*	Pos	Pos	Neg	Luminal
T152	++	53	Intermediate†	N/A	N/A	N/A	Data not available §
T159	++	42	Intermediate†	Pos	Pos	Neg	Luminal
T167	+++	78	Intermediate†	Pos	Pos	N/A	Luminal
T169	+++	65	3/3‡	Neg	Neg	Neg	Triple Negative
T171	+++	48	High†	Neg	Neg	Pos	Her2
T170	+++	33	1/3‡	Pos	Pos	Neg	Invasive mucinous carcinoma
T192	++	46	N/A	N/A	N/A	N/A	Data not available
T205	+	28	3/3‡	Neg	Neg	Neg	Triple Negative
T175	+++	61	N/A	Pos	Pos	Pos	Luminal
F-T80	+++	65	1/3 †	Pos	Pos	Neg	Luminal
F-T1	+++	38	High	Neg	Neg	Neg	Triple Negative
F-T3	++	37	3/3*	Neg	Neg	Neg	Triple Negative
F-T81	+++	75	2/3 *	N/A	N/A	N/A	Data not available
F-T85	+	48	3/3‡	Pos	Pos	Pos	Luminal
F-T86	+++	55	High†	Neg	Neg	Neg	Triple Negative
T157	+++	65	High†	Pos	Pos	Neg	Luminal
